# Supplementary material for: Development of a Simplified Geriatric Score-4 (SGS-4) to Predict Outcomes After Allogeneic Hematopoietic Stem Cell Transplantation in Patients Aged over 50
Source: Cancers (Basel). 2025 Oct 10;17(20):3278. doi: 10.3390/cancers17203278 (PMC12563475; doi:10.3390/cancers17203278)
Supplement: Supplementary file 1 [file cancers-17-03278-s001.zip]

Archive with 1 entries (1 files):
- cancers-3896485-supplementary.pdf
